# Supplementary material for: 6-BA Delays the Senescence of Postharvest Cabbage Leaves by Inhibiting Respiratory Metabolism
Source: Foods. 2024 May 22;13(11):1607. doi: 10.3390/foods13111607 (PMC11171477; doi:10.3390/foods13111607)
Supplement: Supplementary file 1 [file foods-13-01607-s001.zip]

Archive with 1 entries (1 files):
- foods-2962343-supplementary.pdf
